# Supplementary material for: The Effects of Cigarette Smoke Extract on Ovulation, Oocyte Morphology and Ovarian Gene Expression in Mice
Source: PLoS One. 2014 Apr 28;9(4):e95945. doi: 10.1371/journal.pone.0095945 (PMC4002431; doi:10.1371/journal.pone.0095945)
Supplement: Dataset S6 — Data of PB. (XLS) [file pone.0095945.s006.xls]

## Sheet: control group
control	size			shape			suface		broken PB	PB absence
mouse No.	appropriate	between	small	round	granulate	strip-like	smooth	rough
4737	1			1				1
4737			1	1				1
4737		1		1			1
4737			1		1		1
4737			1	1			1
4737			1	1			1
4737		1		1			1
4737		1		1			1
4737	1			1			1
4737		1		1			1
4737		1		1			1
4737	1			1			1
4737		1		1			1
4737	1			1				1
4737		1		1			1
4737		1		1				1
4737			1		1		1
4737		1		1			1
4737	1			1			1
4737			1		1		1
4737			1			1	1
4762		1		1			1
4762	1			1			1
4762		1			1			1
4762		1		1			1
4762			1		1		1
4762	1			1			1
4762			1	1			1
4762	1			1			1
4762		1		1			1
4762		1		1			1
4762		1		1			1
4762		1		1				1
4762		1		1				1
4762		1		1			1
4762		1		1				1
4759										1
4759			1	1			1
4759			1			1		1
4759		1		1				1
4759		1		1				1
4759										1
4759		1				1		1
4759			1			1		1
4759			1			1		1
4759										1
4759		1				1		1
4765	1			1			1
4765			1			1		1
4765	1			1				1
4765			1	1				1
4765			1	1				1
4765	1			1			1
4761		1		1			1
4761	1			1			1
4761			1		1			1
4761		1		1			1
4761		1		1			1
4761			1	1			1
4763			1		1		1
4763		1		1			1
4763		1		1				1
4763		1		1				1
4763		1		1			1
4763		1		1			1
4763									1
4763		1		1			1
4763		1		1			1
4763		1		1				1
4763		1		1				1
4763		1		1			1
4763		1		1			1
4763									1
4763			1			1	1
4760			1			1		1
4760	1			1			1
4760		1			1			1
4760		1		1			1
4760		1		1			1
4760		1			1			1
4760		1		1				1
4760		1			1		1
4760			1		1			1
4760		1		1				1

## Sheet: CSE group
CSE	size			shape			suface		broken PB	PB absence
mouse No.	appropriate	between	small	round	granulate	strip-like	smooth	rough
4771			1	1				1
4771		1		1			1
4771									1
4771			1	1				1
4771			1	1				1
4771			1	1				1
4771		1		1			1
4771			1	1			1
4771			1		1			1
4771			1	1				1
4771	1			1			1
4771			1	1				1
4771		1		1			1
4771			1			1	1
4771			1			1		1
4771									1
4771			1			1		1
4771			1	1				1
4771		1		1			1
4771			1	1			1
4775			1		1			1
4775			1	1			1
4775			1	1				1
4775		1		1			1
4775			1	1			1
4775		1		1				1
4775			1		1			1
4775			1		1			1
4775			1			1		1
4775		1		1				1
4775										1
4775			1			1		1
4775			1			1	1
4775		1			1			1
4775			1			1		1
4775	1			1			1
4775		1				1		1
4775		1		1			1
4775		1		1			1
4775		1		1			1
4775									1
4775	1			1			1
4775			1	1			1
4775									1
4775			1			1		1
4775			1		1			1
4775		1		1			1
4775		1		1			1
4767			1			1		1
4767		1		1			1
4767		1		1				1
4767			1			1	1
4767	1			1			1
4767			1	1			1
4767		1		1			1
4767			1	1				1
4767			1	1			1
4770			1	1			1
4770	1			1			1
4770		1		1			1
4770		1		1			1
4770		1		1			1
4770		1		1			1
4770	1			1			1
4770			1			1		1
4770									1
4770			1	1				1
4770		1		1			1
4770		1		1				1
4770		1		1			1
4770			1		1		1
4770			1	1			1
4770			1	1				1
4770		1		1			1
4770		1		1			1
4770			1			1	1
4770									1
4770			1	1				1
4770		1		1			1
4770			1	1			1
4770		1		1			1
4770			1			1		1
4770			1			1		1
4770			1			1	1
4768		1		1				1
4768		1		1			1
4768	1			1				1
4768		1			1			1
4768			1			1		1
4768		1		1				1
4768			1	1			1
4768			1	1			1
4768			1			1		1
4768			1			1	1
4768			1			1	1
4768			1	1			1
4768			1	1			1
4768			1			1		1
4768			1	1				1
4768			1			1		1
4768		1		1			1
4768			1	1			1
4768		1		1				1
4768			1	1				1
4768		1		1			1
4768		1		1			1
4768		1		1			1
4772			1	1			1
4772			1	1			1
4772			1	1				1
4772										1
4772									1
4772			1			1		1
4772			1			1	1
4772			1			1		1
4772			1			1		1
4772		1		1				1
4774			1			1	1
4774		1		1				1
4774			1			1	1
4774			1		1			1
4774			1	1			1
4774									1
4774										1
4774			1			1		1
4774			1			1		1
4774			1	1			1
4774			1	1				1
4774			1			1		1
4774			1	1				1
4774			1	1				1
4774			1	1				1
4774		1		1				1
4774			1			1		1
4774									1
4774			1	1				1
4774			1	1			1
4774			1		1			1
4774			1	1			1
4774			1			1	1
4774		1		1			1
4774			1			1	1
4774	1			1			1
4774										1
4774			1			1		1
4774			1	1				1
4774										1
4774									1
4774		1		1				1
4774			1	1			1
4774	1			1			1
4774									1
4774									1

## Sheet: menadione group
menadione	size			shape			suface		broken PB	PB absence
mouse No.	appropriate	between	small	round	granulate	strip-like	smooth	rough
4753			1	1			1
4753										1
4753			1	1			1
4753			1	1			1
4753		1		1			1
4753			1	1			1
4753			1			1	1
4753			1	1				1
4753			1	1			1
4753										1
4753	1			1			1
4753			1		1			1
4753			1		1			1
4753		1		1			1
4753	1			1				1
4753			1			1	1
4753										1
4754			1		1			1
4754			1		1			1
4754	1			1			1
4754			1		1			1
4754			1			1	1
4754			1		1			1
4754			1			1	1
4754		1		1			1
4754			1		1			1
4754			1	1			1
4754		1		1			1
4754			1			1		1
4754			1			1		1
4754										1
4754		1		1			1
4754			1		1			1
4754			1		1			1
4754			1	1			1
4736		1		1			1
4736	1			1			1
4736	1			1			1
4736			1	1			1
4736			1	1			1
4736		1		1			1
4736		1		1			1
4736			1			1		1
4736		1				1		1
4736		1		1			1
4736		1		1				1
4736		1		1			1
4736		1		1				1
4736			1	1				1
4736		1		1			1
4736			1	1				1
4736			1	1			1
4736		1		1			1
4736		1		1				1
4736			1			1		1
4736	1			1			1
4736			1			1		1
4736		1		1			1
4736			1	1			1
4736										1
4736			1	1				1
4736		1		1			1
4736		1		1				1
4736		1		1				1
4736			1	1				1
4736			1		1			1
4736		1		1			1
4736		1		1				1
4736		1		1			1
4758			1			1	1
4758			1			1	1
4756									1
4756		1		1				1
4756		1		1				1
4756		1		1			1
4756									1
4756		1		1			1
4756		1		1			1
4756		1		1			1
4756		1		1				1
4756			1		1			1
4756									1
4756			1			1		1
4756	1			1				1
4756		1		1				1
4756										1
4756		1		1				1
4756		1		1			1
4756		1		1			1
4756			1			1		1
4756		1		1			1
4756		1			1			1
4756		1		1			1
4756		1		1			1
4756			1	1			1
4756										1
4756	1			1			1
4757										1
4757			1	1			1
4757			1			1		1
4757		1		1			1
4757										1
4757									1
4757										1
4757			1	1			1
4757			1	1				1
4757										1
4757		1		1				1
4757			1	1				1
4757		1		1				1
4757			1		1			1
4757			1			1		1
4757			1		1			1
4757		1		1			1
4757		1		1				1
4757			1		1			1
4757										1
4757			1			1		1
4751			1			1		1
4751			1	1			1
4751			1			1		1
4751									1
